# Supplementary material for: Elevated Plasma Soluble PD-L1 Levels in Out-of-Hospital Cardiac Arrest Patients
Source: J Clin Med. 2021 Sep 16;10(18):4188. doi: 10.3390/jcm10184188 (PMC8468744; doi:10.3390/jcm10184188)
Supplement: Supplementary file 1 [file jcm-10-04188-s001.zip]

Archive with 2 entries (2 files):
- jcm-1353039Fig S1.pdf
- jcm-1353039Table S1.pdf
